# Supplementary material for: Gut-Microbial Responses to Acute Polyester Microplastic Exposure in Zebrafish: Dysbiosis, Opportunistic Bacteria, and Functional Impact
Source: Int J Mol Sci. 2026 Jun 13;27(12):5355. doi: 10.3390/ijms27125355 (PMC13300149; doi:10.3390/ijms27125355)
Supplement: Supplementary file 1 [file ijms-27-05355-s001.zip]

Archive with 1 entries (1 files):
- ijms-4335879-supplementary.pdf
